# Supplementary material for: Clinical Outcome of Hypertrophic Cardiomyopathy in Probands with the Founder Variant c.913_914del in MYBPC3: A Slovenian Cohort Study
Source: J Cardiovasc Transl Res. 2024 Aug 19;18(1):110–20. doi: 10.1007/s12265-024-10551-5 (PMC11885317; doi:10.1007/s12265-024-10551-5)
Supplement: Supplementary file 2 — Supplementary Material 2: The patient's history from the first and most recent transthoracic echocardiography reports and summary statistics [file 12265_2024_10551_MOESM2_ESM.xlsx]

## Sheet: clinical characteristics
	Table S1. The proband's clinical history from the first and most recent transthoracic echocardiography reports.
					FIRST EVALUATION																			LAST EVALUATION
Proband ID	MYBPC3(NM_000256.3):c.913_914del	Gender	Family history of HCM	Family history of SCD	Age [years]	NYHA class	Symptoms	MLVWT [mm]	Presence of LVOTO	Resting LVOT gradient	Provoked LVOT gradient	LV EDVI [mL/m2]	LAVI [mL/m2]	LAD [mm]	LV filling pattern	EF [%]	Presence of LV apical aneurism	sPAP [mm Hg]	NTproBNP [ng/L]	Presence of AF	Presence of NSVT	Presence of ICD	Events (age at event)	Age [years]	NYHA class	Symptoms	MLVWT [mm]	Presence of LVOTO	Resting LVOT gradient	Provoked LVOT gradient	LV EDVI [mL/m2]	LAVI [mL/m2]	LAD [mm]	LV filling pattern	EF [%]	Presence of LV apical aneurism	sPAP [mm Hg]	NTproBNP [ng/L]	Presence of AF (age at diagnosis)	Presence of NSVT	Presence of ICD	HCM Risc SCD (%)	Events (age at event)
P1	yes	M	no	no	59	II	dyspnoea, presyncope	15	no			57	40	46	II	66	yes	27	875	no	no	no	no	61	II	swelling	15	no	7	7	66	46	47	II	63	yes	31	NA	NA	NA	no	1.3	no
P2	yes	M	NA	yes	44	I	none	16	no	6	12	51	34	39	II	63	no	23	278.2	no	no	no	no	NA	NA	NA	NA	NA	NA	NA	/	NA	NA	NA	NA	NA	NA	NA	NA	NA	NA	2.48	no
P3	yes	M	no	no	18	II	NA	16	no	12	20	51	23	32	II	77	no	33	189.8	no	no	no	no	NA	NA	NA	NA	NA	NA	NA	/	NA	NA	NA	NA	NA	NA	NA	NA	NA	NA	2.16	no
P4	yes	M	yes	no	20	NA	NA	31	NA			/	NA	NA	NA	NA	NA	NA	NA	NA	NA	NA	no	55	II	syncopes	31	no	3	5	70	56	44	II	60	no	27	NA	NA	NA	yes	3.95	no
P5	yes	M	no	yes	18	NA	NA	50	no			/	NA	NA	NA	NA	NA	NA	NA	NA	NA	no	no	42	I	none	26	no	5	5	75	36	40	II	47	yes	26	NA	no	yes	yes	8.1	no
P6	yes	F	no	no	55	III	syncope	24	no			/	42	43	II	51	no	37	4600	yes	no	no	no	57	IV	dysnpea, sincope	22	no	8	8	/	80	53	III	45	no	42	NA	yes (58)	no	no	4.71	heart transplantation (58)
P7	yes	F	no	no	59	II	none	17	no			58	NA	45	III	57	NA	NA	NA	yes	no	no	no	64	III	chest pain	15	no	9	9	56	56	47	III	66	no	59	NA	no	no	no	1.25	ablation due to atrial flutter (61)
P8	yes	F	no	no	29	NA	NA	NA	NA			/	NA	NA	NA	NA	NA	NA	NA	NA	NA	NA	no	64	II	chest pain	23	no	7	29	63	148	66	III	54	no	53	1915	no	no	no	3.23	no
P9	yes	M	no	no	51	I	none	17	no			79	57	45	I	65	no	31	106	no	no	no	no	58	II	chest pain	18	yes	33	50	95	80	52	II	60	no	39	261	yes (58)	yes	yes	5.12	appropriate ICD shock (60)
P10	yes	M	no	no	34	II	dyspnoea	18	NA			/	NA	43	II	NA	NA	NA	NA	no	no	no	no	60	II	none	18	no	5	5	73	94	61	II	52	no	39	1432	yes (42)	yes	no	5.11	brain stroke (43)
P11	yes	M	no	no	33	I	none	13	no			55	24	35	I	60	no	21	NA	no	no	no	no	36	I	none	13	no	10	23	56	27	35	I	58	no	26	NA	no	no	no	1.38	no
P12	yes	M	no	no	48	II	chest pain	15	NA			53	55	NA	I	73	no	25	811	NA	NA	no	no	49	II	none	17	no	5	5	54	54	35	II	62	no	26	NA	no	no	no	1.34	no
P13	yes	M	no	no	53	I	none	22	no			62	25	36	I	74	no	27	NA	no	no	no	no	54	II	none	17	no	4	4	66	33	42	I	65	no	17	422	no	no	no	1.46	no
P14	yes	M	no	no	46	II	presyncope	24	NA			/	NA	NA	NA	NA	NA	NA	NA	NA	NA	no	no	47	II	none	19	yes	10	60	56	50	31	NA	76	no	13	545	NA	NA	no	1.77	no
P15	yes	F	no	no	50	II	dyspnoea	20	no			/	30	30	II	64	NA	NA	NA	no	no	no	no	68	II	none	16	no	4	4	73	66	43	II	43	yes	54	1543	no	no	no	1.1	no
P16	yes	F	no	no	60	II	dyspnoea	8	no				37	NA	I	47	no	NA	NA	no	no	no	no	61	II	none	7	NA	NA	NA		37	40	I	47	no	36	NA	no	no	no	NA	no
P17	yes	M	no	no	47	NA	chest pain	22	NA			/	48	55	NA	49	no	NA	NA	yes (46)	no	no	no	53	II	dyspnoea	13	NA	NA	NA	85	46	48	II	40	no	26	2695	yes (46)	no	no	NA	no
P18	yes	M	no	no	1	I	none	12	no			normal	normal	normal	I	NA	no	NA	NA	NA	NA	NA	no	1.75	I	none	12	no	NA	NA	normal	normal	normal	I	NA	no	NA	NA	NA	NA	no	NA	no
P19*	yes	F	no	no	50	III	dyspnoea, chest pain, syncope	22	yes			44	49	49	II	76	no	58	6175	no	yes	yes	no	52	II	dyspnoea	13	yes	NA	7	44	44	45	II	64	no	35	1538	no	yes	yes	2.83	myectomy (51)
P20	no	F	no	no	0	I	none	hypertrophied	NA			normal	normal	NA	NA	NA	NA	NA	NA	no	no	no	NA	14	I	none	9	no	15	NA	normal	normal	normal	I	68	no	NA	NA	no	no	no	NA	NA
P21	no	F	no	no	0.91	I	none	11	no			/	mildly dilated	mildly dilated	NA	NA	NA	NA	NA	no	no	no	NA	11	I	none	12	no	NA	NA	mildly enlarged	normal	normal	I	73	no	NA	NA	no	no	no	NA	no
P22	no	M	no	no	32	II	none	16	no			/	39	42	I	NA	no	NA	NA	NA	NA	no	no	53	III	dyspnoea	23	no	NA	4	55	54	43	II	46	yes	24	NA	no	no	yes	1.95	no
P23	no	M	no	no	42	III	dyspnoea, chest pain	18	yes				NA	51	II	65	NA	NA	NA	no	yes	no	no	57	II	none	14	no	6	6	64	98	65	II	72	no	34	772	yes (NA)	no	no	4.64	myectomy due to LVOT obstruction (50)
P24	no	M	no	no	53	III	dyspnoea	18	no		4	46	39	46	I	55	no	21	313	NA	NA	no	no	55	II	dyspena	18	no	4	4	76	55	51	II	48	no	44	1045	NA	NA	no	1.91	no
P25	no	F	no	no	59	II	dyspnoea	20	NA			/	33	33	II	NA	NA	NA	NA	no	no	no	NA	70	II	none	17	no	11	11	60	41	39	II	80	no	18	749	no	no	no	1.05	no
P26	no	M	no	no	62	III	dyspnoea	18	NA			64	91	71	III	75	no	46	1328	no	yes	yes	NA	64	II	none	18	no	7	7	45	89	64	NA	53	no	62	453	yes (64)	no	yes	2.3	appropriate ICD shock (64)
P27	no	F	no	no	52	II	dyspnoea, presyncope	19	no			36	59	32	II	65	no	23	1388	no	no	no	NA	NA	NA	NA	NA	no	NA	NA	/	NA	NA	NA	NA	NA	NA	NA	NA	NA	NA	NA	NA
P28	no	M	no	no	52	III	dyspnoea	19	yes			67	45	47	II	61	no	26	NA	no	no	no	minor pulmonary embolism (52)	54	III	chest pain	19	yes	100	100	73	66	50	II	60	no	28	4002	no	no	no	3.04	no
P29	no	M	no	no	51	II	dyspnoea	18	yes			66	NA	39	I	65	no	NA	85	no	no	no	no	62	II	NA	14	no	4	4	/	38	44	I	50	no	NA	NA	NA	NA	NA	1.09	ventricular septum ablation (53)
P30	no	M	no	yes	48	II	dyspnoea, chest pain	19	no			60	40	38	I	77	no	23	220	no	no	no	no	53	II	chest pain	19	no	6	6	75	38	44	II	64	no	20	365	no	no	no	2.76	no
P31	no	F	no	yes	64	II	dyspnoea	21	NA			48	100	56	II	53	no	45	2749	yes	no	no	no	66	II	none	21	no	4	4	52	99	54	II	55	no	31	NA	yes (65)	no	no	3.04	ablation of AV tachycardia (55), brain stroke (65)
P32	no	M	no	no	58	III	syncope	NA	no			/	NA	NA	NA	NA	NA	NA	NA	NA	NA	NA	NA	72	II	syncope	15	no	4	4	56	155	67	II	43	no	37	NA	yes (73)	yes	yes	8.00	no
P33	no	F	no	no	64	II	dyspnoea, chest pain	17	no			/	64	47	II	77	NA	47	1180	no	yes	no	no	68	II	dyspnoea, presyncope	16	no	7	7	93	66	39	II	56	no	49	2010	no	yes	no	2.12	no
P34	no	M	no	no	12	I	none	19	yes			57	NA	30	NA	NA	NA	NA	NA	no	no	no	no	33	III	syncope	22	yes	13	14	90	48	41	II	61	no	29	1508	no	yes	yes	11.99	no
P35	no	F	no	no	74	II	dyspena, syncopes	17	NA			77	48	47	NA	47	no	normal	NA	NA	NA	NA	no	76	I	none	17	no	3	5	76	70	47	II	61	no	29	1705	no	yes	no	2.55	no
P36	no	M	no	no	35	NA	NA	hypertrophied	no			/	NA	NA	NA	NA	NA	NA	NA	no	no	no	NA	53	III	syncope	9	no	9	9	73	59	57	III	46	no	48	NA	no	yes	yes	5.85	acute myocardial infarction (53)
P37	no	M	yes	no	50	II	dyspena, chest pain, presyncope	15	no			55	39	42	II	65	yes	26	NA	no	no	no	NA	61	I	none	22	yes	8	93	73	50	41	II	55	no	26	NA	no	no	no	2.32	acute myocardial infarction (58), coronary revascularisation (58)
P38	no	F	no	no	28	I	none	30	no			65	27	31	II	75	no	27	NA	no	no	no	NA	35	I	none	20	no	10	10	73	31	31	II	65	no	26	906	no	no	no	1.84	no
P39	no	F	no	no	12	II	syncope	hypertrophied	no			normal	normal	33	I	normal	no	normal	NA	no	no	no	no	36	I	none	25	no	4	4	66	48	34	II	62	no	22	NA	no	no	no	4.04	NA
P40	no	F	no	no	13	I	none	8	no	NA	NA	/	NA	NA	I	normal	no	NA	NA	no	no	no	NA	NA	NA	NA	NA	NA	NA	NA	/	NA	NA	NA	NA	NA	NA	NA	NA	NA	NA	NA	NA
P41*	no	F	no	no	13	II	NA	hypertrophied	NA			32	enlarged	33	II	40	no	NA	NA	no	no	no	no	18	IV	dyspnoea	23	no	NA	NA	/	48	48	III	40	no	NA	NA	no	no	no	NA	heart transplantation (18)
	* Proband with two pathogenic variants in gene MYBPC3 detected.

## Sheet: clinical characteristcs summary
	Clinical characteristics of 41 probands with a LP/P MYBPC3 variant(s).
	Characteristics (n=41)	First examination	Last examination	p-value
	Age [years]	40±20 (0-74)	51±17 (1.75-76)
	NYHA class
	Class I	10	9	NS
	Class II	18	21	NS
	Class III	7	5	NS
	Class IV	0	2	NS
	Symptoms
	Dyspnoea	17	7	0.007
	Chest pain	7	6	NS
	Presyncope	4	1	NS
	Syncope	5	5	NS
	Presence of AF	4	8	NS
	Presence of NSVT	4	9	NS
	Presence of ICD	2	9	0.009
	Categorical variables are shown as the number of probands.
	AF, atrial fibrillation; ICD, implantable cardioverter-defibrillator; NS, not significant; NSVT, non-sustained ventricular tachycardia; NYHA, New York Heart Association.
	Table 3. Echocardiographic characteristics of 41 probands with a LP/P MYBPC3 variant(s).
	Characteristics (n=41)	First examination	Last examination	p-value
	MLVWT [mm]	19±7 (8-50)	18±5 (7-31)	NS
	LV EDVI [mL/m2]	56±11 (32-79)	68±13 (44-95)	0.002
	LAVI [ml/m2]	45±19 (23-100)	62±29 (27-155)	NS
	LAD [mm]	42±9 (30-71)	47±10 (31-67)	NS
	Diastolic dysfunction
	mild	12	8	NS
	moderate	16	19	NS
	severe	2	5	NS
	LV EF [%]	63±11 (40-77)	57±10 (40-80)	NS
	sPAP [mm Hg]	31±11 (21-58)	34±12 (13-62)	NS
	NTproBNP [ng/L]	1450±1 777 (85-6 175)	1326±921 (261-4 002)	NS
	Presence of LVOT obstruction	5	6	NS
	Resting LVOT gradient [mm Hg]		10.7±16.9 (3-100)	NA
	Provoked LVOT gradient [mm Hg]		16.5±23.9 (4-100)	NA
	Presence of LV AA	2	4	NS
	HCM Risk SCD Score		3.3±2.4 (1.1-12.0)	NA
	Categorical variables are shown as the number of probands.
	AA, apical aneurism; EF, ejection fraction; HCM, hypertrophic cardiomyopathy; LAD, left atrial diameter; LAVI, left atrial volume index; LV, left ventricle; LVOT, left ventricle outflow; MLVWT, maximal left ventricle wall thickness; NA, not applicable; NS, not significant; NT-proBNP; N-terminal prohormone of brain natriuretic peptide; SCD, sudden cardiac death; sPAP, systolic pulmonary artery pre…
